# Supplementary material for: Sorption of Bisphenol A as Model for Sorption Ability of Organoclays
Source: Molecules. 2022 Jul 6;27(14):4343. doi: 10.3390/molecules27144343 (PMC9316034; doi:10.3390/molecules27144343)
Supplement: Supplementary file 1 [file molecules-27-04343-s001.zip]

Archive with 1 entries (1 files):
- molecules-1774909-supplementary.pdf
